# Supplementary material for: Orb-weaving spiders are fewer but larger and catch more prey in lit bridge panels from a natural artificial light experiment
Source: PeerJ. 2020 Mar 17;8:e8808. doi: 10.7717/peerj.8808 (PMC7083158; doi:10.7717/peerj.8808)
Supplement: Data S1 — Includes an R script that contains all statistical analyses and plotting code used in the manuscript. There are three different data sets that are called by this R script. View README for more information. [file peerj-08-8808-s001.zip › BC.csv]

cond	weight(g)	femur(mm)
no_light	0.196	5.7
no_light	0.145	5.5
no_light	0.232	5.1
no_light	0.185	5.05
no_light	0.147	4.8
no_light	0.108	4.55
no_light	0.132	4.3
no_light	0.132	4.7
no_light	0.142	5.1
no_light	0.142	5.5
no_light	0.128	5.2
no_light	0.131	5
no_light	0.13	5.3
no_light	0.115	4.5
no_light	0.121	4.7
light	0.209	5.15
light	0.175	4.75
light	0.196	5.05
light	0.223	5.35
light	0.244	5.6
light	0.156	4.25
light	0.176	4.45
light	0.283	4.9
light	0.18	4.85
light	0.157	4.55
light	0.211	5.25
light	0.213	5.75
light	0.181	4.7
light	0.295	6
light	0.15	4.6
light	0.158	5.05
light	0.147	4.1
light	0.344	5.3
light	0.178	5.3
light	0.202	4.6
light	0.188	5
light	0.27	5.5
light	0.189	5.55
