# Supplementary material for: Orb-weaving spiders are fewer but larger and catch more prey in lit bridge panels from a natural artificial light experiment
Source: PeerJ. 2020 Mar 17;8:e8808. doi: 10.7717/peerj.8808 (PMC7083158; doi:10.7717/peerj.8808)
Supplement: Data S1 — Includes an R script that contains all statistical analyses and plotting code used in the manuscript. There are three different data sets that are called by this R script. View README for more information. [file peerj-08-8808-s001.zip › TOURS.csv]

Light	Spiders
0	23
0	19
1	15
1	7
0	10
1	6
0	7
1	4
0	7
1	10
0	21
1	24
0	15
1	21
0	9
1	14
0	20
0	20
1	5
0	5
1	6
0	16
1	11
1	6
0	15
1	7
0	7
1	5
0	3
1	4
0	15
1	17
1	4
0	28
1	10
0	7
1	5
0	16
1	10
0	10
1	9
0	14
1	16
0	9
1	12
0	11
1	11
0	6
1	11
0	18
0	16
1	6
0	18
1	6
0	5
1	4
0	19
1	5
0	9
1	5
0	15
1	13
0	27
1	13
0	14
1	10
0	16
1	9
0	11
1	7
0	10
1	12
0	20
1	14
0	18
1	14
0	13
1	13
0	18
0	9
1	4
1	15
0	13
1	15
0	12
1	12
0	22
1	17
