# Supplementary material for: Orb-weaving spiders are fewer but larger and catch more prey in lit bridge panels from a natural artificial light experiment
Source: PeerJ. 2020 Mar 17;8:e8808. doi: 10.7717/peerj.8808 (PMC7083158; doi:10.7717/peerj.8808)
Supplement: Data S1 — Includes an R script that contains all statistical analyses and plotting code used in the manuscript. There are three different data sets that are called by this R script. View README for more information. [file peerj-08-8808-s001.zip › webs.csv]

Condition	Dv	Dh	Dfz	Rt	Prey
Light	16	19	4	8	NaN
No Light	19	27	4.5	7.5	NaN
Light	12	13	4.5	5.5	NaN
No Light	25	22	5	8	NaN
Light	17	11	2.5	8	NaN
No Light	27	26	6.5	9	NaN
Light	13	12.5	4	6	NaN
No Light	32	23	6	13	NaN
Light	12	13.5	4	5	NaN
No Light	32	25	6	11	NaN
Light	16	15.5	4.5	5	NaN
No Light	31	32	6	9	NaN
Light	14.5	10.5	2.5	5.5	NaN
No Light	18	18.5	4	6	NaN
Light	16	15	4.5	7	NaN
No Light	28	22	6	18	NaN
Light	36	30	8.5	10	NaN
No Light	37	39	5.5	11	NaN
Light	17	23	4	6	NaN
No Light	38	22	6	11	NaN
Light	29	22	4.5	12	NaN
No Light	36	27	6.5	18	NaN
Light	33	28	6	14	NaN
No Light	24	21	4.5	12	NaN
Light	16	15	4	8.5	NaN
No Light	39	35	6	13	NaN
Light	26	25	5.5	12	NaN
No Light	30	26	6.5	12	NaN
Light	45	37	8	19	NaN
No Light	43	33	6	13	NaN
Light	19	18	5	8	NaN
No Light	40	41	5	14	NaN
No Light	39	24	9	21	6
No Light	22	24	5	11.5	5
Light	24	18	6	9	28
Light	38	27	6	15	41
No Light	34	23	5	16	3
No Light	22	22	4	11	2
Light	36	30	8	15	67
Light	35	34	6	16	80
No Light	25	24	5	11	2
No Light	25	20	4	7	1
Light	14	14	4	8	32
Light	47	35	5	17	54
No Light	38	35	5	10	4
No Light	26	22	6	9	3
Light	23	17	4	7	16
Light	23	17	4	7	52
Light	30	22	5	10	25
Light	24	24	4.5	10	13
No Light	40	26	5	18	23
No Light	28	27	5	11	17
No Light	21	11	3.5	7	4
No Light	22	23	5	11	12
Light	21	16	4.5	11	48
Light	22	13	4	11	24
Light	19	20	5	9	62
Light	25	16	4	10	81
No Light	31	27	5	16	4
No Light	38	26	6	17	12
Light	13	10	3.5	6	19
Light	22	33	5	16	22
No Light	28	21	4	10	3
No Light	15	18	3	6	2
No Light	21	20	4	5	4
Light	25	19	4	12	6
Light	27	20	6.5	12	43
No Light	36	26	5.5	13	9
Light	22	19	5	9	57
No Light	26	20	4	9	11
Light	25	22	6	10	32
No Light	34	28	4.5	14	3
Light	23	21	5	10	14
No Light	25	21	4.5	10	3
No Light	51	43	8	21	31
Light	33	27	6	13	NA
No Light	44	37	6	18	19
Light	27	19	4	13	12
No Light	33	30	5	12	7
Light	27	25	4	11	27
No Light	35	30	6	16	7
Light	37	23	5	17	30
No Light	39	32	6	13	10
No Light	30	21	4	12	3
Light	28	22	5	10	112
Light	24	16	5	14	22
